# Supplementary material for: High-Performance Iontronic Hydrogel Acoustic Sensor for Low-Frequency Underwater Sound Detection and Intelligent Recognition
Source: Research (Wash D C). 2026 May 28;9:1292. doi: 10.34133/research.1292 (PMC13216867; doi:10.34133/research.1292)
Supplement: Supplementary 1 — Note S1 Figs. S1 to S7 Movie S1 [file research.1292.f1292.zip]

Archive with 2 entries (2 files):
- Movie S1.mp4
- Supporting Materials.docx
